# Supplementary material for: Modelling and Analysis of the Effect of EDM-Drilling Parameters on the Machining Performance of Inconel 718 Using the RSM and ANNs Methods
Source: Materials (Basel). 2022 Feb 2;15(3):1152. doi: 10.3390/ma15031152 (PMC8838809; doi:10.3390/ma15031152)
Supplement: Supplementary file 1 [file materials-15-01152-s001.zip]

Archive with 1 entries (1 files):
- materials-1539634-supplementary(1).pdf
